# Supplementary material for: Population Structure Analysis and Association Mapping for Turcicum Leaf Blight Resistance in Tropical Maize Using SSR Markers
Source: Genes (Basel). 2022 Mar 29;13(4):618. doi: 10.3390/genes13040618 (PMC9030036; doi:10.3390/genes13040618)
Supplement: Supplementary file 1 [file genes-13-00618-s001.zip]

Archive with 4 entries (4 files):
- Figure S1.jpg
- Figure S2.jpg
- Table S1_Summary details of 288 genotypes.xlsx
- Table S2_Detials of SSR markers used for genotyping.xls
