# Supplementary material for: Population Structure Analysis and Association Mapping for Turcicum Leaf Blight Resistance in Tropical Maize Using SSR Markers
Source: Genes (Basel). 2022 Mar 29;13(4):618. doi: 10.3390/genes13040618 (PMC9030036; doi:10.3390/genes13040618)
Supplement: Supplementary file 1 [file genes-13-00618-s001.zip › Table S1_Summary details of 288 genotypes.xlsx]

## Sheet: Summary of genotypes
Table S1. Details of 288 genotypes used for genetic characterization and genome wide association study for TLB resistance
Genotypes No.	Genotypes Name	Pedigree/ Source population	Center	Group based on population structure study	Maen PDI of TLB (%)	Type of corn	Seed Colour	Maturity	Plant Height	Ear Height
G1	BML 7	NK6240×BML15	AICRP Hyderabad	G1	22.22	Field corn	Yellow	Late	Long	Medium
G2	BML-45	NA	AICRP Hyderabad	Mixed	27.94	Field corn	Yellow	Medium	Medium	Medium
G3	BRASIL-117	P72	IIMR Ludhiana	Mixed	22.44	Field corn	Yellow	Medium	Long	Long
G4	CML 292	Pob28×TSR)-33-2-7-1-2-BB-f	CIMMYT	Mixed	55.44	Field corn	Yellow	Medium	Medium	Medium
G5	DML-1	EC618988-1-1-3-2-1	IIMR Ludhiana	G5	38.995	Field corn	Yellow	Early	Long	Long
G6	DML-104	MRCHY 5237	IIMR Ludhiana	G5	27.775	Field corn	Yellow	Early	Short	Short
G7	DML-112	NZB2012-1-2-1-3	IIMR Ludhiana	G5	33.385	Field corn	Yellow	Early	Long	Long
G8	DML-119	HY10RN-10235-118-1-3	IIMR Ludhiana	G5	38.885	Field corn	Yellow	Medium	Long	Long
G9	DML-127	MRCHY 4855-3-5-4-1	IIMR Ludhiana	G5	44.66	Field corn	Yellow	Medium	Medium	Long
G10	DML-128	MRCHY 4839	IIMR Ludhiana	G5	22.55	Field corn	Yellow	Medium	Medium	Short
G11	DML-134B	EC618225-4-6-3-1-2	IIMR Ludhiana	G5	33.44	Field corn	Orange	Medium	Medium	Long
G12	DML-16	EC646016-1-3-1-2-1	IIMR Ludhiana	G5	27.775	Field corn	Yellow	Medium	Medium	Short
G13	DML-16-2	EC646016-1-3-1-2-2	IIMR Ludhiana	G5	39.16	Field corn	Yellow	Early	Long	Long
G14	DML-163-1	MRCHY6340-6-3-1-5	IIMR Ludhiana	G5	33.33	Field corn	Yellow	Medium	Long	Long
G15	DML-170	MRCHY 6331-4-3-2-1	IIMR Ludhiana	G5	22.605	Field corn	Yellow	Early	Long	Long
G16	DML-18-1	ST 2324 OPV	IIMR Ludhiana	G5	33.44	Field corn	Yellow	Late	Short	Short
G17	DML-181	EC440611	IIMR Ludhiana	G5	27.775	Field corn	Yellow	Late	Long	Medium
G18	DML-19	EC44612-7-6-1-2-4	IIMR Ludhiana	G5	33.66	Field corn	Yellow	Early	Long	Medium
G19	DML-193	EC 645987-1-1-2-2	IIMR Ludhiana	G5	27.775	Field corn	Yellow	Early	Long	Long
G20	DML-194	EC645987-2-3-2-1-1	IIMR Ludhiana	G5	33.495	Field corn	Yellow	Medium	Long	Long
G21	DML-196	NA	IIMR Ludhiana	G5	33.44	Field corn	Yellow	Early	Short	Short
G22	DML-212A	EC 618226-2-3-9-12-1	IIMR Ludhiana	Mixed	39.16	Field corn	Purple	Early	Short	Medium
G23	DML-221	MRCH4845-11-3-4-1	IIMR Ludhiana	Mixed	33.66	Field corn	Orange	Early	Short	Short
G24	DML-241-1	MRCHY 5025	IIMR Ludhiana	Mixed	22.495	Field corn	Yellow	Early	Short	Short
G25	DML-242	MRCHY 5133-2-11-3-4	IIMR Ludhiana	G1	44.715	Field corn	Yellow	Medium	Medium	Long
G26	DML-26-2	DHM117	IIMR Ludhiana	G1	25	Field corn	Yellow	Early	Short	Short
G27	DML-269	EC646012	IIMR Ludhiana	G1	27.775	Field corn	Yellow	Medium	Short	Short
G28	DML-27-1	EC440609	IIMR Ludhiana	Mixed	NA	Field corn	Yellow	Medium	Short	Short
G29	DML-310	ST 2324-10-3-3-1-11-1	IIMR Ludhiana	G1	27.775	Field corn	Purple	Medium	Long	Long
G30	DML-346	DHM117-11-3-6-2-1-3	IIMR Ludhiana	G1	33.44	Field corn	Orange	Early	Medium	Medium
G31	DML-37-1	MRCHY 4840	IIMR Ludhiana	G1	35	Field corn	Yellow	Medium	Medium	Short
G32	DML-416	EC646076	IIMR Ludhiana	G1	33.66	Field corn	Yellow	Medium	Medium	Medium
G33	DML-49-1	MRCHY 5191	IIMR Ludhiana	G1	34	Field corn	Yellow	Early	Medium	Short
G34	DMRPE-6-4-B	NA	IIMR Ludhiana	G1	27.775	Field corn	Yellow	Early	Medium	Short
G35	DQL-1017-2	HQPM 7	IIMR Ludhiana	G1	27.83	QPM	Yellow	Medium	Short	Short
G36	DQL-1001	HQPM 1	IIMR Ludhiana	G1	33.66	QPM	Yellow	Medium	Short	Short
G37	DQL 1005	HQPM 1(123)-6-2-3-2-1-2	IIMR Ludhiana	G1	27.83	QPM	Yellow	Medium	Medium	Long
G38	HKI 42050	Derived from Hr. Local Selection	AICRP Karnal	G1	22.66	Field corn	Yellow	Medium	Long	Short
G39	UMI 1200	W2619-3DMR	AICRP Coimbatore	G1	22.66	Field corn	Yellow	Medium	Long	Long
G40	UMI 1201	NA	AICRP Coimbatore	G1	17.11	Field corn	Yellow	Medium	Long	Long
G41	UMI 1230	NA	AICRP Coimbatore	G1	22.495	Field corn	Yellow	Medium	Short	Medium
G42	V-373	JKMH-175-4 (O.P.) ⊗-16-7-12-1	VPKAS Almora	G1	33.605	Field corn	Yellow	Early	Short	Medium
G43	DQL-653-5-1	HQPM 4	IIMR Ludhiana	G1	33	QPM	Yellow	Medium	Medium	Medium
G44	DQL-653-2-4	HQPM 4	IIMR Ludhiana	G1	39.16	QPM	Yellow	Early	Medium	Short
G45	DQL-779-1	Vivek QPM9(Rfd)	IIMR Ludhiana	G1	22.55	QPM	Yellow	Medium	Long	Short
G46	DQL-594	HQPM-7	IIMR Ludhiana	G1	66.22	QPM	Yellow	Medium	Short	Short
G47	DQL-609	HQPM-7	IIMR Ludhiana	G1	27.83	QPM	Yellow	Early	Medium	Long
G48	DQL-610-12-4	HQPM-7	IIMR Ludhiana	G1	27.775	QPM	Yellow	Early	Short	Short
G49	DQL-611-4-2	HQPM-7	IIMR Ludhiana	Mixed	66	QPM	Yellow	Medium	Medium	Short
G50	DQL-614-5-4	HQPM-7	IIMR Ludhiana	G3	33.33	QPM	Yellow	Early	Medium	Long
G51	DQL-614-2-3	HQPM-7	IIMR Ludhiana	Mixed	22.22	QPM	Yellow	Medium	Short	Short
G52	DQL-780-2	HQPM5Rfd	IIMR Ludhiana	G3	22.55	QPM	Yellow	Medium	Medium	Medium
G53	DQL-620-2-1	HQPM7 Rfd	IIMR Ludhiana	G3	34	QPM	Yellow	Medium	Medium	Medium
G54	DQL-781-2	HQPM5Rfd	IIMR Ludhiana	G3	27.775	QPM	Yellow	Medium	Long	Long
G55	DQL-621-1-1A	HQPM7 Rfd	IIMR Ludhiana	G3	33.33	QPM	Yellow	Medium	Medium	Medium
G56	DQL-621-4-10	HQPM7 Rfd	IIMR Ludhiana	G3	22.825	QPM	Yellow	Medium	Medium	Short
G57	DQL-621-9-1	HQPM7 Rfd	IIMR Ludhiana	G3	27	QPM	Yellow	Medium	Medium	Short
G58	DQL-506-12-2	Vivek QPM9	IIMR Ludhiana	G3	39.16	QPM	Yellow	Medium	Medium	Short
G59	DQL-506-1	Vivek QPM9	IIMR Ludhiana	G3	25	QPM	Yellow	Medium	Short	Short
G60	DQL-297-1-3	S99TQ HG-59	IIMR Ludhiana	G3	55.44	QPM	Yellow	Medium	Short	Short
G61	DQL-299-1-1	S99TQ HG-55	IIMR Ludhiana	G3	45	QPM	Yellow	Medium	Medium	Short
G62	DQL-621-16-5	HQPM7 Rfd	IIMR Ludhiana	G3	39.325	QPM	Yellow	Early	Short	Short
G63	DQL-295-1-1	S99TQ HG-65	IIMR Ludhiana	G3	33.385	QPM	Yellow	Medium	Short	Short
G64	DQL-565 (V)-5-2	HQPM1	IIMR Ludhiana	G3	22.825	QPM	Yellow	Medium	Long	Long
G65	DQL-626-2-3	HQPM4	IIMR Ludhiana	G3	38.83	QPM	Yellow	Early	Long	Long
G66	DQL-291-4	S99TLQHGA-28	IIMR Ludhiana	G3	60.94	QPM	Yellow	Medium	Medium	Short
G67	DQL-565 (V)-6-2	HQPM1	IIMR Ludhiana	G3	55.825	QPM	Yellow	Early	Medium	Medium
G68	CLQRCYQ-107	NA	IIMR Ludhiana	G3	39.105	QPM	Yellow	Medium	Medium	Medium
G69	DQL-621-1-7	HQPM7 Rfd	IIMR Ludhiana	G3	66.605	QPM	Yellow	Early	Medium	Short
G70	DQL-630-3-6	HQPM4	IIMR Ludhiana	G3	33.33	QPM	orange	Early	Long	Long
G71	DQL-659-1-2	HQPM-7	IIMR Ludhiana	G3	61.215	QPM	Yellow	Medium	Medium	Long
G72	DQL-669-13-3	HQPM7	IIMR Ludhiana	G3	60.83	QPM	Yellow	Early	Long	Medium
G73	DQL-676-16-3	HQPM7	IIMR Ludhiana	Mixed	44.605	QPM	Yellow	Early	Short	Short
G74	DMRQPM-03-102	Shakti1	IIMR Ludhiana	G4	33	QPM	Yellow	Medium	Medium	Medium
G75	DMRQPM-103	CLQRCY-41	IIMR Ludhiana	Mixed	33.44	QPM	Yellow	Medium	Long	Long
G76	DQL-769-6-3	Vivek QPM9	IIMR Ludhiana	G3	44.44	QPM	Yellow	Early	Medium	Short
G77	DMRQPM-58	Shakti1	IIMR Ludhiana	G3	49.995	QPM	Yellow	Early	Short	Short
G78	DQL-641-4-2	HQPM7 (WL)	IIMR Ludhiana	G3	23	QPM	Yellow	Medium	Short	Short
G79	DQL-685-13-1	HQPM5(Rfd)	IIMR Ludhiana	G3	55.605	QPM	Yellow	Early	Long	Long
G80	DQL-716(Y)-1-3	HQPM1(WL)	IIMR Ludhiana	G3	NA	QPM	Yellow	Early	Short	Short
G81	DQL-720-10-5	HQPM1(WL)	IIMR Ludhiana	G3	55.55	QPM	orange	Early	Medium	Medium
G82	DQL-574-2	HQPM1	IIMR Ludhiana	G3	55.44	QPM	Yellow	Medium	Medium	Long
G83	DQL-593-3	HQPM7WL	IIMR Ludhiana	G3	50.05	QPM	Yellow	Early	Medium	Long
G84	DQL-609-1-4	HQPM7 (WL)	IIMR Ludhiana	G3	33.33	QPM	Yellow	Medium	Short	Short
G85	DQL-593-4	HQPM7WL	IIMR Ludhiana	G3	61.105	QPM	Yellow	Early	Short	Short
G86	DQL-784(O)-4-1	HQPM5Rfd	IIMR Ludhiana	G3	55.55	QPM	Yellow	Medium	Long	Long
G87	DQL-602-2	HQPM7 (WL)	IIMR Ludhiana	G3	33.33	QPM	Yellow	Medium	Long	Long
G88	DQL-785-1-1	HQPM5Rfd	IIMR Ludhiana	G3	39.05	QPM	Yellow	Early	Short	Short
G89	DQL-609-5	HQPM7 (WL)	IIMR Ludhiana	G3	28.105	QPM	Yellow	Medium	Short	Medium
G90	DQL-785-1-8	HQPM5Rfd	IIMR Ludhiana	G3	50.215	QPM	Yellow	Early	Short	Short
G91	DQL-614-6	HQPM7 Rfd	IIMR Ludhiana	G3	44.33	QPM	Yellow	Early	Short	Short
G92	DQL-790(PG)-2-4	Vivek QPM9 (Rfd)	IIMR Ludhiana	G3	33.33	QPM	Yellow	Medium	Short	Medium
G93	DQL-74-1-4B	G15QC7	IIMR Ludhiana	G3	38.885	QPM	orange	Medium	Short	Medium
G94	DQL-653-3-1	HQPM4	IIMR Ludhiana	G3	39.16	QPM	Yellow	Medium	Short	Short
G95	DQL-633-1-1	HQPM4	IIMR Ludhiana	G3	55.825	QPM	Yellow	Medium	Short	Short
G96	CM 120	C103	AICRP Maize	G3	33.495	Field corn	Yellow	Medium	Short	Short
G97	CM 125	(PI218191/PI209135//PI226685/P1317328-3/P47/MPSWCB4)-6-3-1-5-2-1-3-2-B-2-B	AICRP Maize	G4	38.885	Field corn	Yellow	Medium	Short	Short
G98	CM 133	A 670	AICRP Maize	G4	55.44	Field corn	Yellow	Early	Long	Long
G99	CM 135	IPA 3-6-10-3-#	AICRP Maize	G4	38.885	Field corn	Yellow	Early	Short	Short
G100	CM 138	IPA 21-10-f-#	AICRP Maize	G4	61.105	Field corn	Yellow	Early	Short	Short
G101	CM 140	J 617 -61-1-1-1-1-6-FS5-1-1-#-#-#	AICRP Maize	Mixed	44.44	Field corn	Orange	Early	Medium	Long
G102	CM 145	USNACC No. 2132 (Alm)-3-2-f-#-13-#-bulk	AICRP Maize	Mixed	49.94	Field corn	Yellow	Early	Medium	Short
G103	CM 149	G24Q-HS159-2-2-2-B-2-B	AICRP Maize	G5	50.325	Field corn	Yellow	Early	Short	Medium
G104	CM202XE57	NA	AICRP Maize	G5	27.775	Field corn	Yellow	Early	Short	Short
G105	CM 207	((EV7992/EVP44SR)/EV7992/EV7992/EV7992)-#-B-F37SR-2-3SR-3-5-2-B	AICRP Maize	G5	33.55	Field corn	Yellow	Late	Medium	Long
G106	CM 210	((EV8443/SR)/EV8443/EV8443/EV8443/EV8443)-39-1-2SR-4-2-2-B	AICRP Maize	G5	33.385	Field corn	Yellow	Late	Short	Short
G107	CM 212	((EVP30SR/SR52)/SR52/SR52)-#-B-1-2SR-1-3-3-B	AICRP Maize	G5	44.44	Field corn	orange	Early	Long	Long
G108	CM 213	IPA 3-20-f-f-1-1	AICRP Maize	G5	28.05	Field corn	Yellow	Early	Long	Long
G109	CM 400	P21-C5-FS84-B*4-F3-B-6-B	AICRP Maize	G5	50.325	Field corn	Yellow	Early	Medium	Medium
G110	CML 111	(G32-F32/P42-F258)-11-1-2-B	CIMMYT	G5	39.16	Field corn	(White)	Medium	Medium	Short
G111	CML 112BBB	P33-C1-FS3-3-B-#-#-2-2-2-B	CIMMYT	G5	44.495	Field corn	Yellow	Early	Long	Long
G112	CML 114	P45-C2-FS88-#*3-1-1-2-B	CIMMYT	G5	38.995	Field corn	Yellow	Late	Long	Medium
G113	CML 117-3-4	G32/CORNELL6006)-32-5-1-2-2-1-B	CIMMYT	G5	38.995	Field corn	White	Late	Long	Long
G114	CML 12	P21-C5-FS229-2-2-1-2-B	CIMMYT	G5	61.325	Field corn	White	Late	Medium	Short
G115	CML 121	(PI218191/PI209135//PI226685/P1317328-3/P47/MPSWCB4)-6-3-1-5-1-B/(MP704/MP78-518)-8-3-4-B-1-4-2-3-B	CIMMYT	G5	38.995	Field corn	Yellow	Medium	Short	Short
G116	CML 141	P62-C5-FS24-5-3-2-1-B-B-2-B	CIMMYT	G5	33.33	QPM	White	Late	Long	Long
G117	CML 162	G25Q-C1-FS18-8-1-2-B-B-2-B	CIMMYT	G5	55.44	QPM	Yellow	Late	Medium	Long
G118	CML 171	G25Q-HS13-5-B-1-1-2-B-1-B	CIMMYT	G5	23	QPM	Yellow	Late	Long	Long
G119	CML 172	G25Q-HS35-2-B-1-1-2-B	CIMMYT	G5	39.16	(QPM)	Yellow	Late	Short	Short
G120	CML 22	P25-FS31-1-2-1-3-1-B	CIMMYT	G5	40	Field corn	White	Medium	Medium	Medium
G121	CML 220	EV8730/SR)/EV8730-324-1-1-2-B	CIMMYT	G4	50.105	Field corn	White	Medium	Long	Medium
G122	CML 227	((EV88SUWAN1/SR)/EV88SUWAN1/EV88SUWAN1/EV88SUWAN1/EV88SUWAN1/EV88SUWAN1)-118-1-1-B	CIMMYT	G4	38.885	Field corn	Yellow	Late	Short	Short
G123	CML 23	P25-FS112-2-2-2-1-4-B	CIMMYT	G4	44.77	Field corn	White	Medium	Medium	Medium
G124	CML 27	P27-FS1-1-3-B	CIMMYT	G4	61.16	Field corn	Yellow	Medium	Medium	Medium
G125	CML 282	(G22-F128/G22-F25)-2-2-3-1-B	CIMMYT	G4	28.05	Field corn	Yellow	Medium	Long	Long
G126	CML 29	P27-FS71-3-1-B	CIMMYT	G4	27.885	Field corn	Yellow	Late	Medium	Short
G127	CML 295BBB	SINTAMTSR-76-2-1-1-1-B	CIMMYT	G4	22.275	Field corn	Yellow	Medium	Medium	Medium
G128	CML 304	SINTAMTSR-76-1-2-3-2-B	CIMMYT	G4	45	Field corn	Yellow	Medium	Long	Medium
G129	CML 312	S89500-F2-2-2-1-1-B	CIMMYT	G4	55.66	Field corn	White	Medium	Long	Long
G130	CML 317	P47-C4-F90-1-2-B	CIMMYT	G4	38.885	Field corn	White	Medium	Medium	Medium
G131	CML 321	P502-C0-F1-1-3-1-B	CIMMYT	G4	33.33	Field corn	White	Late	Medium	Short
G132	CML 327	P45-C6-F83-3-1-B	CIMMYT	G4	27.94	Field corn	Yellow	Late	Medium	Medium
G133	CML 334	P590-C3-F374-2-1-2-B-#-3-3-B	CIMMYT	G4	44.33	Field corn	White	Early	Medium	Long
G134	CML 395	90323B-1-B-1-B	CIMMYT	G4	27.94	Field corn	White	Late	Medium	Long
G135	CML 408	P24STE-C2-29-B*4-#-4-B	CIMMYT	G4	45	Field corn	Yellow	Late	Medium	Long
G136	CML 409	P24STE-C2-29-B*4-#-7-B	CIMMYT	G4	NA	Field corn	Yellow	Late	Long	Long
G137	CML 40BBB	P36-C5-FS144-2-2-B	CIMMYT	G4	27.885	Field corn	Yellow	Late	Medium	Medium
G138	CML 420	G16-C19-HS219-5-1-1-3-2-B	CIMMYT	G4	33.275	Field corn	White	Early	Short	Short
G139	CML 422	G17TSR-HS5-2-4-7-1-1-1-B	CIMMYT	G4	38.885	Field corn	Yellow	Early	Short	Short
G140	CML 435	SA3-C4-FS(16/25)-2-4-3-6-B	CIMMYT	G4	28.16	Field corn	Yellow	Medium	Medium	Medium
G141	CML 44	AC7843-16-1-3-B-2-B	CIMMYT	G4	39.16	Field corn	White	Late	Short	Short
G142	CML 451XE62	((NPH-28-1/G25)/NPH-28-1)-1-2-1-1-3-1-B	CIMMYT	G4	33.385	Field corn	Yellow	Late	Short	Short
G143	CML 452	AC8328BN-C6-166-1-1-1-B	CIMMYT	G4	27.94	Field corn	Yellow	Medium	Long	Long
G144	CML 494	LAPOSTASEQ-C4-F7-1-2-2-2-2-B	CIMMYT	G4	33.33	Field corn	White	Medium	Medium	Medium
G145	CML 51	STAROSA8079-1-2-3-B	CIMMYT	G4	47	Field corn	Yellow	Late	Medium	Short
G146	CML 55BB	G24TSR-19-3-B	CIMMYT	G4	33.44	Field corn	White	Late	Short	Medium
G147	CM 108	NA	AICRP Maize	G4	44.495	Field corn	White	Late	Medium	Medium
G148	CML 202	ZSR923-B*4-5-1-B	CIMMYT	G4	33.44	Field corn	White	Late	Long	Long
G149	CML 207	F37SR-2-3SR-3-5-2-B	CIMMYT	G4	33.44	Field corn	White	Late	Medium	Medium
G150	CML 208BBB	EV7992-#-B-#-B-64-4-2-4-2-B	CIMMYT	G4	45	Field corn	White	Late	Long	Short
G151	CML 218BBB	EV8730/SR)/EV8730/-47-1-1-4-B	CIMMYT	G4	33.55	Field corn	White	Medium	Long	Long
G152	CML 24	P25-FS128-2-1-B	CIMMYT	G4	44.44	Field corn	White	Late	Long	Long
G153	CML 248	(G24-F94/G24-F6)-8-1-1-4-B	CIMMYT	G4	28.16	Field corn	White	Early	Short	Short
G154	CML 269	P25STE-C1-FS13-6-1-1-B	CIMMYT	G4	33.33	Field corn	White	Early	Medium	Medium
G155	CML 271BBB	P29STE-C1-FS25-6-4-1-B	CIMMYT	G4	39.05	Field corn	White	Late	Short	Short
G156	CML 278	DIAMANTES8043-53-1-1-B-#-#-1-B	CIMMYT	G4	28.05	Field corn	White	Medium	Short	Short
G157	CML 279	P43STE-C1-FS26-2-2-1-2-3-B	CIMMYT	G4	39.16	Field corn	White	Medium	Medium	Short
G158	CML 322	LLMBR-17-B-5-3-1-4-B	CIMMYT	G4	22.385	Field corn	White	Medium	Short	Short
G159	CML 37	P32-C4-FS128-1-1-B	CIMMYT	G4	27.775	Field corn	White	Late	Short	Short
G160	CML 446BBB	(PNVABCOSD/NPH-100)-FS4-B-1-2-1-B	CIMMYT	G4	33.55	Field corn	White	Late	Long	Long
G161	CML 484BBB	MBRETW-C1-F139-2-1-B-2-B	CIMMYT	G4	33.495	Field corn	White	Late	Long	Long
G162	CML 189BBB	G34Q-HS17-2-1-1-B	CIMMYT	G4	44.66	QPM	Yellow	Medium	Medium	Long
G163	CML 195	100MSR	CIMMYT	G4	33.385	Field corn	White	Late	Long	Short
G164	CML 384	P502-C1-771-2-2-1-3-B	CIMMYT	G4	38.885	Field corn	White	Late	Long	Long
G165	CML 406	AC7643/PR7729)-3-4-1-2-B*3-2-B	CIMMYT	G4	33.495	Field corn	White	Late	Medium	Long
G166	CML 493BBB	LAPOSTASEQ-C4-F7-1-2-2-2-2-B	CIMMYT	G4	33.605	QPM	Yellow	Medium	Medium	Medium
G167	CML 542 W	ZEWA-C1-F2-219-4-3-B	CIMMYT	G4	22.495	Field corn	White	Medium	Medium	Short
G168	CML 548 W	ZM523A-16-2-1-1-B	CIMMYT	G4	NA	Field corn	White	Medium	Medium	Medium
G169	CML 549 W	CML498/CLRCW36)-B-23-2-2-B*3-2-1	CIMMYT	G4	22.385	Field corn	White	Late	Long	Long
G170	CML 550 W	P25HSRRS-C1-246-3-1-2-1-B*3-1	CIMMYT	G4	44.44	Field corn	White	Medium	Long	Long
G171	CML 551 Y	P27FRRS-C1-18-B-1-1-B	CIMMYT	G4	33.66	Field corn	Yellow	Late	Long	Long
G172	CML 554 W	CML491/CLQRCWQ13)-B-18-	CIMMYT	G4	44.495	QPM	White	Late	Long	Short
G173	CML 556 W	CML502/CLQRCWQ26)-B-39-2-2-B	CIMMYT	G4	33.55	QPM	White	Late	Long	Long
G174	CML 557 W	(CML176/CML264)-13-1-1-1-B*4-10-B	CIMMYT	G4	33.221	QPM)	White	Late	Medium	Medium
G175	CML 559 W	CML311/MBR-C3-F1)//CML311///CML311)-1-B-1-1-2-B	CIMMYT	G4	27.83	Field corn	White	Medium	Medium	Long
G176	CML 142 X 150	NA	CIMMYT	G4	33.66	QPM)	White	Late	Long	Long
G177	CML 163	G26Q-HS31-2-2-#-2-2-1-B-1-B	CIMMYT	G4	50.16	QPM	Yellow	Late	Medium	Long
G178	CML 176	(P63-12-2-1/P67-5-1-1)-1-2-B	CIMMYT	G4	33.44	QPM	White	Medium	Short	Short
G179	CML 186	P67-C2-FS26-1-2-1-B	CIMMYT	G4	55.385	QPM)	White	Medium	Medium	Medium
G180	Bajim-08-27	Bajuara pool 98	AICRP Bajaura	G4	28.105	Field corn	Yellow	Early	Long	Long
G181	LM 5	TU×,-Pool C2Ic2	AICRP Ludhiana	G4	49.995	Field corn	Yellow	Medium	Long	Long
G182	LM 11	NA	AICRP Ludhiana	G4	45	Field corn	Yellow	Medium	Medium	Medium
G183	LM 14	CA00310-1-1	AICRP Ludhiana	G4	27.775	Field corn	Orange	Medium	Long	Long
G184	LM 16	SE 539	AICRP Ludhiana	G4	55.44	Field corn	Yellow	Early	Short	Medium
G185	LM 17	Pratap 69-2-1	AICRP Ludhiana	G4	67	Field corn	Yellow	Medium	Short	Short
G186	LM 18	Kaloyey local material	AICRP Ludhiana	G4	55.66	Field corn	Red	Medium	Long	Long
G187	LM 19	SE513×SE525	AICRP Ludhiana	G4	49.83	Field corn	Orange	Medium	Long	Long
G188	HKI 193-1	CML 193	AICRP Karnal	G4	33.275	QPM	Yellow	Medium	Long	Long
G189	HKI 193-2	CML193	AICRP Karnal	G4	55	QPM	Yellow	Medium	Medium	Long
G190	HKI 323	CIMMYT Pool28	AICRP Karnal	G4	28.16	Field corn	Yellow	Early	Short	Short
G191	HKI 488-1RG	Cg501	AICRP Karnal	G4	33.44	Field corn	Yellow	Early	Medium	Medium
G192	HKI 1344	Eoxtic collection	AICRP Karnal	G4	27.775	Field corn	Yellow	Medium	Short	Short
G193	HKI 1348-6-2	SuTHG-B	AICRP Karnal	Mixed	33.33	Field corn	White	Medium	Short	Short
G194	HKI 1352	SuTHG-B	AICRP Karnal	G2	28.05	Field corn	White	Medium	Medium	Medium
G195	HKI 1378	HKI 1344 × HKI 1354-2	AICRP Karnal	G2	33.495	Field corn	White	Medium	Medium	Long
G196	MAI-105	NA	AICRP Mandaya	Mixed	27.94	Field corn	Yellow	Medium	Short	Short
G197	MAI-197	NA	AICRP Mandaya	G2	33.66	Field corn	Purple	Medium	Long	Long
G198	CML 170	G26Q-C22-HS9-3-1-5-1-B	CIMMYT	G2	27.94	QPM	Yellow	Late	Medium	Long
G199	CML 175	P68-C0-FS77-2-3-7-B-2-3-1-B-1-B	CIMMYT	G2	27.83	QPM	White	Medium	Long	Long
G200	CML180	G32Q/EV8444SR)#-B-#-B-B-21-2-B	CIMMYT	G2	33.33	QPM	White	Early	Long	Long
G201	CML 319	(CRARG/CIMSHPLNPH)-6-3-2-4-B-B	CIMMYT	G2	27.775	Field corn	White	Medium	Long	Short
G202	CML 336	(TL8645)/(P47/MP78-518)-B-24-1-1-4-1-3-B	CIMMYT	G2	45	Field corn	Yellow	Medium	Short	Short
G203	DMRQPM 121	NA	IIMR Ludhiana	G2	38.995	QPM	Yellow	Medium	Short	Medium
G204	HKI 1105	Cargil633	AICRP Karnal	G2	47	Field corn	Yellow	Medium	Short	Short
G205	WX 484	Waxy 418-1-2-23-2BBB	IIMR Ludhiana	G2	39.105	Field corn	Yellow	Medium	Long	Long
G206	ESM 113	NA	IIMR Ludhiana	G2	44.44	Field corn	Yellow	Early	Long	Long
G207	HKI 4C4B	Local selection	AICRP Karnal	G2	38.885	Popcorn	Yellow	Medium	Medium	Medium
G208	IML12-22	BML 6× DML 177	IIMR Ludhiana	G2	78	Field corn	Yellow	Medium	Short	Short
G209	IML12-52	BML 6× DML 177	IIMR Ludhiana	G2	55.715	Field corn	Yellow	Medium	Short	Short
G210	IML12-55	BML 6× DML 177	IIMR Ludhiana	G2	66.605	Field corn	Yellow	Early	Short	Short
G211	IML12-74	BML 6× DML 177	IIMR Ludhiana	G2	39.325	Field corn	Yellow	Early	Medium	Medium
G212	IML12-116	BML 6× DML 177	IIMR Ludhiana	G2	22.385	Field corn	Yellow	Medium	Short	Short
G213	IML12-133	BML 6× DML 177	IIMR Ludhiana	G2	39.105	Field corn	Yellow	Medium	Short	Short
G214	IML12-135	BML 6× DML 177	IIMR Ludhiana	G2	50.05	Field corn	Yellow	Medium	Short	Short
G215	IML12-143	BML 6× DML 177	IIMR Ludhiana	G2	66	Field corn	Yellow	Medium	Short	Short
G216	IML12-161	BML 6× DML 177	IIMR Ludhiana	G2	33.44	Field corn	Yellow	Medium	Long	Long
G217	IML 12-166	BML 6× DML 177	IIMR Ludhiana	G1	61.27	Field corn	Yellow	Early	Short	Short
G218	IML12-170	BML 6× DML 177	IIMR Ludhiana	G1	61.27	Field corn	Yellow	Early	Short	Medium
G219	IML12-180	BML 6× DML 177	IIMR Ludhiana	G1	45	Field corn	Yellow	Medium	Short	Short
G220	IML12-193	BML 6× DML 177	IIMR Ludhiana	G1	50.16	Field corn	Orange	Early	Long	Long
G221	IML12-195	BML 6× DML 177	IIMR Ludhiana	G1	55	Field corn	Yellow	Early	Short	Short
G222	IML12-212	BML 6× DML 177	IIMR Ludhiana	G1	66.715	Field corn	Yellow	Medium	Short	Short
G223	IML 12-213	BML 6× DML 177	IIMR Ludhiana	G1	38	Field corn	Yellow	Early	Medium	Medium
G224	IML12-215	BML 6× DML 177	IIMR Ludhiana	G1	33.44	Field corn	Yellow	Early	Long	Long
G225	IML12-218	BML 6× DML 177	IIMR Ludhiana	G1	49.83	Field corn	Yellow	Late	Medium	Medium
G226	IML12-220	BML 6× DML 177	IIMR Ludhiana	G1	66.66	Field corn	Yellow	Medium	Short	Medium
G227	IML12-221	BML 6× DML 177	IIMR Ludhiana	G1	66.77	Field corn	Yellow	Medium	Medium	Medium
G228	IML13-15	DML 177 × BML 6-2-2-1-3-1BB	IIMR Ludhiana	G1	55.495	Field corn	Yellow	Medium	Long	Medium
G229	IML13-17	DML 177 × BML 6-1-3-1-3-3BB	IIMR Ludhiana	G1	61.16	Field corn	Yellow	Medium	Short	Short
G230	IML13-22	DML 177 × BML 6-1-4-2-1-2BB	IIMR Ludhiana	G1	49	Field corn	Yellow	Medium	Short	Long
G231	IML13-23	DML 177 × BML 6-2-3-1-3-2BB	IIMR Ludhiana	G1	39.05	Field corn	Yellow	Early	Medium	Medium
G232	IML13-46	DML 177 × BML 6-5-1-3-2BB	IIMR Ludhiana	G1	45	Field corn	Yellow	Medium	Short	Medium
G233	IML13-62	DML 177 × BML 6-3-3-2-1-2BB	IIMR Ludhiana	G1	55.495	Field corn	Yellow	Early	Short	Short
G234	IML 13-84	DML 177 × BML 6-1-4-2-2-2BB	IIMR Ludhiana	G1	55.605	Field corn	Yellow	Medium	Medium	Medium
G235	IML15-10	CML 269 × HKI 4 C 4B	IIMR Ludhiana	G1	55.495	Field corn	Yellow	Early	Short	Short
G236	IML15-48	CML 269 × HKI 4 C 4B	IIMR Ludhiana	Mixed	34	Field corn	Yellow	Early	Medium	Short
G237	IML15-56	CML 269 × HKI 4 C 4B -1-1-2-1	IIMR Ludhiana	Mixed	39.16	Field corn	Yellow	Medium	Medium	Medium
G238	IML15-60	CML 269 × HKI 4 C 4B -1-1-2-1	IIMR Ludhiana	G2	44.33	Field corn	Yellow	Medium	Medium	Medium
G239	IML 15-65	CML 269 × HKI 4 C 4B -1-1-2-3	IIMR Ludhiana	G2	38.995	Field corn	Yellow	Medium	Short	Short
G240	IML15-243	CML 269 × HKI 4 C 4B -1-1-2-2	IIMR Ludhiana	G2	44.495	Field corn	Purple	Medium	Medium	Medium
G241	IML15-69	CML 269 × HKI 4 C 4B -1-1-2-4	IIMR Ludhiana	G2	NA	Field corn	Yellow	Medium	Short	Short
G242	IML15-97	CML 269 × HKI 4 C 4B -1-1-2-3	IIMR Ludhiana	G2	38.775	Field corn	Yellow	Medium	Medium	Medium
G243	IML15-112	CML 269 × HKI 4 C 4B -1-1-2-1	IIMR Ludhiana	G2	44.33	Field corn	Yellow	Early	Short	Short
G244	IML15-113	CML 269 × HKI 4 C 4B -1-1-2-4	IIMR Ludhiana	G2	33.55	Field corn	Yellow	Medium	Long	Long
G245	IML15-131	CML 269 × HKI 4 C 4B	IIMR Ludhiana	G2	44.44	Field corn	Yellow	Early	Medium	Medium
G246	IML15-186	CML 269 × HKI 4 C 4B -1-1-2-5	IIMR Ludhiana	G2	44.44	Field corn	Yellow	Early	Medium	Medium
G247	IML15-202	CML 269 × HKI 4 C 4B	IIMR Ludhiana	G2	33.33	Field corn	Yellow	Medium	Short	Short
G248	IML15-244	CML 269 × HKI 4 C 4B	IIMR Ludhiana	G2	22.33	Field corn	Yellow	Medium	Medium	Short
G249	IML15-268	CML 269 × HKI 4 C 4B -1-1-2-6	IIMR Ludhiana	G2	38.94	Field corn	Yellow	Medium	Long	Short
G250	IML15-269	CML 269 × HKI 4 C 4B	IIMR Ludhiana	G2	44.55	Field corn	Yellow	Medium	Short	Short
G251	IML15-280	CML 269 × HKI 4 C 4B	IIMR Ludhiana	G2	44.66	Field corn	Yellow	Medium	Medium	Short
G252	IML15-288	CML 269 × HKI 4 C 4B	IIMR Ludhiana	G2	49.885	Field corn	Yellow	Early	Short	Short
G253	IML15-299	CML 269 × HKI 4 C 4B	IIMR Ludhiana	G2	44.22	Field corn	Yellow	Early	Medium	Medium
G254	IML16-14	Brasil 117 × ESM 113-1-1-3-1-3	IIMR Ludhiana	G2	44.55	Field corn	Yellow	Medium	Short	Medium
G255	IML16-17	Brasil 117 × ESM 113-1-1-2	IIMR Ludhiana	G2	27.885	Field corn	Yellow	Early	Short	Short
G256	IML16-25	Brasil 117 × ESM 113-1-1-3-1-5	IIMR Ludhiana	G2	55.33	Field corn	orange	Early	Short	Short
G257	IML16-27	Brasil 117 × ESM 113	IIMR Ludhiana	G2	44.66	Field corn	Yellow	Medium	Medium	Short
G258	IML16-28	Brasil 117 × ESM 113	IIMR Ludhiana	G2	55.55	Field corn	Yellow	Early	Medium	Medium
G259	IML 16-98	Brasil 117 × ESM 113	IIMR Ludhiana	G2	44.66	Field corn	Yellow	Medium	Medium	Short
G260	IML16-134	Brasil 117 × ESM 113	IIMR Ludhiana	G2	33.55	Field corn	Yellow	Medium	Medium	Medium
G261	IML16-143	Brasil 117 × ESM 113	IIMR Ludhiana	G2	66.77	Field corn	Yellow	Medium	Medium	Medium
G262	IML16-108	Brasil 117 × ESM 113-1-1-3	IIMR Ludhiana	G2	38.94	Field corn	Yellow	Medium	Long	Long
G263	IML16-146	Brasil 117 × ESM 113	IIMR Ludhiana	G2	33.66	Field corn	Yellow	Early	Long	Medium
G264	IML16-157	Brasil 117 × ESM 113	IIMR Ludhiana	G2	38	Field corn	Yellow	Early	Long	Medium
G265	IML16-162	Brasil 117 × ESM 113-1-1-4	IIMR Ludhiana	G2	38.885	Field corn	Yellow	Early	Long	Long
G266	IML16-183	Brasil 117 × ESM 113	IIMR Ludhiana	G2	55.77	Field corn	Yellow	Medium	Medium	Short
G267	IML16-185	Brasil 117 × ESM 113-1-1-5	IIMR Ludhiana	G2	33.33	Field corn	orange	Early	Long	Long
G268	IML16-188	Brasil 117 × ESM 113	IIMR Ludhiana	G2	44.22	Field corn	Yellow	Medium	Medium	Medium
G269	IML16-193	Brasil 117 × ESM 113	IIMR Ludhiana	G2	44.44	Field corn	Yellow	Medium	Medium	Long
G270	IML16-194	Brasil 117 × ESM 113	IIMR Ludhiana	G2	33.33	Field corn	Yellow	Early	Short	Long
G271	IML16-205	Brasil 117 × ESM 113	IIMR Ludhiana	G2	66.33	Field corn	Yellow	Early	Long	Long
G272	IML 16-208	Brasil 117 × ESM 113-1-1-6	IIMR Ludhiana	G2	33.825	Field corn	Purple	Medium	Long	Long
G273	IML16-210	Brasil 117 × ESM 113	IIMR Ludhiana	G2	33.55	Field corn	Yellow	Early	Medium	Long
G274	IML16-220	Brasil 117 × ESM 113	IIMR Ludhiana	G2	60.885	Field corn	Yellow	Medium	Medium	Short
G275	IML16-230	Brasil 117 × ESM 113	IIMR Ludhiana	G2	34	Field corn	Yellow	Medium	Short	Short
G276	IML16-231	Brasil 117 × ESM 113	IIMR Ludhiana	G2	55.3865	Field corn	Yellow	Early	Short	Short
G277	IML16-237	Brasil 117 × ESM 113	IIMR Ludhiana	G2	45	Field corn	Yellow	Early	Short	Short
G278	IML16-238	Brasil 117 × ESM 113-1-1-7	IIMR Ludhiana	G2	33.66	Field corn	Yellow	Medium	Medium	Medium
G279	IML16-254	Brasil 117 × ESM 113	IIMR Ludhiana	G2	66.605	Field corn	Yellow	Medium	Long	Medium
G280	IML16-269	Brasil 117 × ESM 113	IIMR Ludhiana	G2	55.33	Field corn	Yellow	Medium	Medium	Medium
G281	IML16-279	Brasil 117 × ESM 113	IIMR Ludhiana	G2	44.33	Field corn	Yellow	Early	Medium	Medium
G282	IML16-282	Brasil 117 × ESM 113	IIMR Ludhiana	G2	49.995	Field corn	Yellow	Early	Long	Long
G283	DML-187-2	EC 618201-4-3-4	IIMR Ludhiana	G2	39.16	Field corn	Yellow	Early	Short	Short
G284	DML-313	Brasil 117 × ESM 113	IIMR Ludhiana	G2	44.55	Field corn	Yellow	Medium	Short	Short
G285	DML-187-1	EC 618201-9-2-2-8-3	IIMR Ludhiana	G2	44.44	Field corn	Yellow	Early	Medium	Short
G286	DML-106	MRCHY 5264	IIMR Ludhiana	G2	55.77	Field corn	Yellow	Medium	Medium	Long
G287	DML-106-1	MRCHY 5264	IIMR Ludhiana	G2	50.05	Field corn	Yellow	Medium	Medium	Medium
G288	DML-165	EC619348A	IIMR Ludhiana	G2	44.55	Field corn	Yellow	Early	Short	Short
Note: NA represented the missing of PDI data for that particular genotype.
