# Supplementary material for: Population Structure Analysis and Association Mapping for Turcicum Leaf Blight Resistance in Tropical Maize Using SSR Markers
Source: Genes (Basel). 2022 Mar 29;13(4):618. doi: 10.3390/genes13040618 (PMC9030036; doi:10.3390/genes13040618)
Supplement: Supplementary file 1 [file genes-13-00618-s001.zip › Table S2_Detials of SSR markers used for genotyping.xls]

## Sheet: Sheet1
Table S2. Details of 89 SSR markers which were found polymorphic in 288 diverse set of inbred lines
Sl.No.	Primer Name	Bin location	Tandem repeat	Forward Sequence	Reverse Sequence	Annealing temperature (0C)	Alleles/locus	PIC	MI	DI
1	phi 056	1	CCG	ACTTGCTTGCCTGCCGTTAC	CGCACACCACTTCCCAGAA	60	6	0.761341	180.561	0.960224
2	phi 097	1.01	TAG	TGCTTCACATTCAGTCACCGTCAG	CCACGACAGATGATTACCGACC	55	3	0.518852	61.5258	0.839617
3	bnlg 1458	1.03	NA	GAAAGGCTCGCTAGTCGCTA	AATTCCTATCGATCCTGGCC	55	2	0.369984	29.2486	0.684992
4	bnlg176	1.03	NA	AGTTCACGTCCAGCTGAATGACAG	CGCGCATCGCATGCTTATCCTA	55	5	0.418445	82.699	0.883689
5	bnlg2086	1.04	AG(18)	CGGAACCTGCTGCAGTTAAT	GAGATGCAGGAATGGGAAAA	60	2	0.268096	21.194	0.634048
6	bnlg1884	1.05	AG(13)	TTCGGATGCATGTGTAACGT	CGGAAGTCCCATCTGTTTGT	60	5	0.673344	133.076	0.934669
7	bnlg421	1.06	NA	GGGGCAAGGACTTGTCGGT	AGCCAGTTGCCCAGCATCT	55	2	0.418084	33.0511	0.709042
8	umc1122	1.06	(CGT)7	CACAACTCCATCAGAGGACAGAGA	CTGCTACGACATACGCAAGGC	58	6	0.757928	179.751	0.959526
9	bnlg615	1.07	NA	CTTCCCTCTCCCCATCTCCTTTCCAA	GCAACCTGTCCATTCTCACCAGAGGATT	55	4	0.614594	97.1718	0.903648
10	umc 2396	1.07	(GTT)5	TGCATCTTTAGCTACGAGACAACCT	TGCATGCATTTTTAGGTTTGGAAT	58	5	0.726655	143.612	0.945331
11	phi 038	1.08	AT	TCAGACTCCGCCCAGCAATCATCTG	AGCCTAGTGCTTATCTTGAAGGCTT	55	2	0.102264	8.08438	0.551132
12	phi094	1.09	GGA	AAAGAGGAGGAACGCGAAGGAC	TCACATCCTGGCGGTCACCA	55	3	0.143518	17.0184	0.714506
13	umc2047	1.09	(GACT)4	GACAGACATTCCTCGCTACCTGAT	CTGCTAGCTACCAAACATTCCGAT	59	4	0.716634	113.305	0.929159
14	phi308707	1.1	AGC	GCAACAAGATCCAGCCGAT	GTCGCCCTCATATGACCTTC	55	4	0.667436	105.527	0.916859
15	phi227562	1.11	ACC	TGATAAAGCTCAGCCACAAGG	ATCTCGGCTACGGCCAGA	55	5	0.636478	125.79	0.927296
16	umc2241	1.11	(CGT)5	CGTGATCGACATGGACCACTT	CACCATCACATTCACACGCATAG	55	3	0.559012	66.288	0.853004
17	bnlg 1092	2	AG(30)	TATTCTGGTCAAGTTGGGGC	GCTTGATCTCCAATCCTTGC	55	5	0.684304	135.242	0.936861
18	phi96100	2.01	ACCT	AGGAGGACCCCAACTCCTG	TTGCACGAGCCATCGTAT	61	5	0.627559	124.027	0.925512
19	bnlg2248	2.03	AG(30)	CCACCACATCCGTTACATCA	ACTTTGACACCGGCGAATAC	55	5	0.737269	145.71	0.947454
20	umc1845	2.03	(AG)8	TGGTTGAACTGTTAAATCTGTCCTGA	TGGTAACCAGATTCCCACAGATG	55	5	0.661094	130.655	0.932219
21	umc2250	2.04	(ACG)4	ACAGGTCACAGATGTTCATCCAGG	CTCGACTGGATCGCCTCCTC	58	4	0.532778	84.2361	0.883194
22	phi083	2.04	AGCT	CAAACATCAGCCAGAGACAAGGAC	ATTCATCGACGCGTCACAGTCTACT	59	5	0.705737	139.478	0.941147
23	nc133	2.05	GTGTC	AATCAAACACACACCTTGCG	GCAAGGGAATAAGGTGACGA	55	6	0.714519	169.456	0.95242
24	bnlg1138	2.06	AG(14)	TGCTCTAGCCGACCTCAATT	ATGCCTGAACCGTGATTAGG	55	5	0.71282	140.878	0.942564
25	nc003	2.06	AG	ACCCTTGCCTTTACTGAAACACAACAGG	GCACACCGTGTGGCTGGTTC	55	8	0.815344	257.824	0.976918
26	umc1108	2.07	(ACGT)4	TAAAGAGAGAGGAAACAAGCTGCG	ATGATGAAGCCTCACACATACGAA	57	4	0.65944	104.262	0.91486
27	phi090	2.08	ATATC	CGTGCAAATAATTCCCCGTGGGA	CTACCTATCCAAGCGATGGGGA	55	7	0.717959	198.651	0.959708
28	umc2077	2.09	(AGC)4	AAACTCACTGAACATGATCCTGGC	CTGGTTCGGATGCAAGTAGTCAG	58	5	0.612798	121.11	0.92256
29	umc2104	3	(CGT)4	CTGCTGGCAGTGGCAGTATTC	TACTGCTACACCTTTGTCGTCACC	58	5	0.5928	117.158	0.91856
30	phi049	3.01	ACT	GATTGCGATAACATTGCGGCAAGTTGT	CTTCTGTTCCGCCATCCAGTATGTT	55	3	0.262883	31.1728	0.754294
31	phi374118	3.02	ACC	TACCCGGACATGGTTGAGC	TGAAGGGTGTCCTTCCGAT	55	6	0.782323	185.537	0.963721
32	bnlg1523	3.03	AG(17)	GAGCACAGCTAGGCAAAAGG	CTCGCACGCTCTCTCTTCTT	60	8	0.804812	254.493	0.975601
33	umc2259	3.03	(CCG)6	GGCTCGACTTCGAGGACACC	GAGGAGGAGAGGGACAGGGAAG	58	6	0.781805	185.414	0.963634
34	phi029	3.04	AG/AGCG	TTGTCTTTCTTCCTCCACAAGCAGCGAA	ATTTCCAGTTGCCACCGACGAAGAACTT	55	3	0.417795	49.5423	0.805932
35	phi036	3.04	AG	CCGTGGAGAGACGTTTGACGT	TCCATCACCACTCAGAATGTCAGTGA	55	5	0.674853	133.374	0.934971
36	phi102228	3.06	AAGC	ATTCCGACGCAATCAACA	TTCATCTCCTCCAGGAGCCTT	58	4	0.696408	110.107	0.924102
37	umc1266	3.06	(CAG)4	CACAGGTAAAAGTAAACGCACACG	CTCGTCATTTTCAACGTCCTCTTT	57	3	0.186892	22.1618	0.728964
38	phi046	3.08	ACGC	ATCTCGCGAACGTGTGCAGATTCT	TCGATCTTTCCCGGAACTCTGAC	55	6	0.613381	145.47	0.935564
39	bnlg1108	3.08	AG(21)	GGATTCCTTTATGACGGGGT	AGTAACAACCAAGGCATCGG	57	5	0.746076	147.45	0.949215
40	umc1594	3.09	(TA)10	CACTGCAGGCCACACATACATA	GCCAGGGGAGAAATAAAATAAAGC	50	5	0.675611	133.524	0.935122
41	umc1232	4	(ACAG)4	GGAATTACCACAACAAACTAAACTTGG	AGGCTCTAGCTACCTGGCTACGTT	60	4	0.533535	84.3558	0.883384
42	phi072	4	AAAC	ACCGTGCATGATTAATTTCTCCAGCCTT	GACAGCGCGCAAATGGATTGAACT	55	7	0.76086	210.521	0.965837
43	phi096	4.04	AGGTG	TCCACCATTTGACACTTAGGCA	GCGTAGGACGACCGTTGAA	57	5	0.775176	153.201	0.955035
44	phi079	4.05	AGATG	TGGTGCTCGTTGCCAAATCTACGA	GCAGTGGTGGTTTCGAACAGACAA	55	5	0.578516	114.335	0.915703
45	umc1175	4.05	(AAC)4	ACACCCCAAAACTCACTTAATCCA	CCCTCGTAGTCTGTCAAGGTTTTG	56	4	0.598206	94.5808	0.899551
46	umc2284	4.06	(CT)6	ATCTATAGGAGACGGTACGGGGAC	CGTTCTTCCTTTTTCCTCTTCGTC	50	9	0.855425	304.31	0.983936
47	bnlg252	4.06	NA	CGTTCTCCGTACAGCACAGACCAACGT	CTCAGATGAACTCCTCAGCAGCTGTAGCCT	65	5	0.7648	151.151	0.95296
48	phi093	4.08	AGCT	AGTGCGTCAGCTTCATCGCCTACAAG	AGGCCATGCATGCTTGCAACAATGGATACA	55	5	0.695312	137.418	0.939063
49	nc130	5	AGC	GCACATGAAGATCCTGCTGA	TGTGGATGACGGTGATGC	54	6	0.709161	168.186	0.951527
50	phi024	5.01	CCT	ACTGTTCCACCAAACCAAGCCGAGA	AGTAGGGGTTGGGGATCTCCTCC	55	6	0.798347	189.337	0.966391
51	bnlg1879	5.02	AG(14)	TGCTCTCACAAGATGGTGGA	CCACAGGATAAAATCGGCTG	55	3	0.542314	64.3079	0.847438
52	umc1609	5.03	(TTG)5	CCTTGGACACGACAATACCTTGTT	TCCCCTCTCTCTCTAGTCTCTCCC	59	4	0.317111	50.1376	0.829278
53	umc1332	5.04	(CTA)5	CCTCTTGCTTCCTCGTCATGTACT	AAGGAGCTGGAACATAAAACACCA	55	7	0.783604	216.814	0.969086
54	umc2303	5.05	(CGG)4	AGAAGAAGGTGGAGGTCCAAGACT	CTGGTATCTGATCAGGGTGCG	58	9	0.846456	334.577	0.984646
55	phi085	5.06	AACGC	AGCAGAACGGCAAGGGCTACT	TTTGGCACACCACGACGA	55	9	0.852826	370.805	0.986621
56	dupssr14	8.09	(CT)3 T (CT)6 (CA)16	AGCAGGTACCACAATGGAG	GTGTACATCAAGGTCCAGATTT	54	5	0.680412	134.473	0.936082
57	phi033	9.01	AAG	ATCGAAATGCAGGCGATGGTTCTC	ATCGAGATGTTCTACGCCCTGAAGT	59	3	0.285261	33.8264	0.761754
58	phi022	9.03	GTGC	TGCGCACCAGCGACTGACC	GCGGGCGACGCTTCCAAAC	55	5	0.580868	114.799	0.916174
59	umc1094	9.04	NA	GCTACTCTCGTGGACTGGTGGT	TGAAGGCTTAGTGGTGATCCGT	55	3	0.279396	33.1309	0.759799
60	phi108411	9.05	AGCT	CGTCCCTTGGATTTCGAC	CGTACGGGACCTGTCAACAA	55	2	0.496444	39.2457	0.748222
61	phi040	9.06	TTA	GGGATATATGTCCCCCACAATCGT	GGCCCTAAGCGAAAATCTATGCTGA	60	3	0.352389	41.7865	0.78413
62	bnlg128	9.07	NA	CACCTGGAGGGACCCATTCC	AGGACCACAGGATCCATCATCCT	55	2	0.456353	36.0764	0.728177
63	bnlg1762	10	AG(15)	GAGCTCTTGCTTGTGTGCAG	ATAAAAGGCCGAGCTTCTCC	55	3	0.252361	29.9251	0.750787
64	phi059	10.02	ACC	AAGCTAATTAAGGCCGGTCATCCC	TCCGTGTACTCGGCGGACTC	55	2	0.13651	10.7916	0.568255
65	umc1367	10.03	(CGA)6	TGGACGATCTGCTTCTTCAGG	GAAGGCTTCTTCCTCGAGTAGGTC	58	2	0.130502	10.3166	0.565251
66	umc1196	10.07	CACACG	CGTGCTACTACTGCTACAAAGCGA	AGTCGTTCGTGTCTTCCGAAACT	58	2	0.498866	39.4372	0.749433
67	phi015	8.08	AAAC	GCAACGTACCGTACCTTTCCGA	ACGCTGCATTCAATTACCGGGAAG	55	5	0.638172	126.125	0.927634
68	umc1607	8.07	(TGC)5	GGAAAGAGAGAGGCTGTAGGTGGT	ACTAATTTTCGGTAGTCGTGTGCG	59	2	0.054751	4.32827	0.527376
69	umc1161	8.06	(GCTGGG)5	GCTCGCTGTTGGTAGCAAGTTTTA	GGTACCGCTACTGCTTGTTACTGC	59	2	0.0397846	3.14512	0.519892
70	umc1913	8.02	(TTG)6	AAACAACTATCCATGTGGCTGACC	CGTTCAGTACAATTTGGCTCAGTG	58	2	0.0662204	5.23497	0.53311
71	umc1324	7.03	(AGC)5	ATCCATCATCATCATCATTGCTTG	ATGTCATCATGTACCAGGTGTTGG	57	3	0.227336	26.9576	0.742445
72	umc1378	7	(CGC)6	GAAGTCGCTGATGAGAACGTAACC	GCTAGCTAGTGTGAGTTCTTCCGC	59	5	0.59712	118.011	0.919424
73	umc2324	6.08	(CAC)4	GATCCTCTGTCGCCAAACACTAAG	AGATGGTGACGATGAGTGATGAAC	58	2	0.201446	15.9251	0.600723
74	phi123	6.07	AAAG	GGAGACGAGGTGCTACTTCTTCAA	TGTGGCTGAGGCTAGGAATCTC	55	3	0.237609	28.1758	0.74587
75	umc1296	6.06	(GGT)7	GCTGGAGATAGGCATCCAGACAC	CTCTCCCGGCTCTGACCTAGC	59	2	0.0423083	3.34462	0.521154
76	umc2208	6	(AAG)5	ACCAAATCAAACGAAGAAAAGTGG	CTTGATCGACATTTCGTTATGCTG	55	4	0.546198	86.358	0.88655
77	phi058	5.07	CCG	AGGTGCTGGACACAGACTTCAAC	ACTGAGATCCAGGCTCCTCTTC	58	5	0.505508	99.9057	0.901102
78	bnlg1443	6.05	AG(25)	TACCGGAATCCTCTTTGGTG	TTTGACAACCTCTTCCAGGG	55	5	0.663032	131.038	0.932606
79	bnlg1521	6.07	AG(27)	GTTGCATACACACCACAGACA	GATACCTTCCCTGCCTCACA	56	3	0.563523	66.8229	0.854508
80	bnlg105	5.02	NA	GACCGCCCGGGACTGTAAGT	AGGAAAGAAGGTGACGCGCTTTTC	55	4	0.533247	84.3103	0.883312
81	dupssr28	4.08	(GA)28	GAAGGAAGCCTTTGTTACAAGT	CTGGAGTGCTGGTCTTGTTAT	57	4	0.704709	111.42	0.926177
82	phi075	6	CT	GGAGGAGCTCACCGGCGCATAA	AAAGGTTACTGGACAAATATGCGTAACTCA	55	3	0.488569	57.9348	0.829523
83	phi076	4.11	AGCGGG	TTCTTCCGCGGCTTCAATTTGACC	GCATCAGGACCCGCAGAGTC	55	4	0.623895	98.6425	0.905974
84	phi331888	5.04	AAG	TTGCGCAAGTTTGTAGCTG	ACTGAACCGCATGCCAAC	55	3	0.436725	51.7871	0.812242
85	phi445613	6.05	ACG	TGACCACACACGAGCGAG	GCTCACAATATGTGGCAGAGG	58	4	0.686202	108.494	0.921551
86	umc1520	6.06	(GA)8	AGCAAATATATGAGCAATTAAGAACAGG	GTGTCGCCACCTATAATTTGATGA	57	6	0.709806	168.338	0.951634
87	umc1979	6.04	NA	AATTTCGGGAAACAGGCCAT	GAGTCCCCGAAACTGAACACC	57	4	0.594001	93.9159	0.8985
88	zag249	6.01	NA	CCGGTCGCAGTTAGTAGATGAT	TCGGCGTTGATTTCGTCAGTA	55	5	0.663461	131.123	0.932692
89	zag557	5.03	NA	TCACGGGCGTAGAGAGAGA	CGAAGAAACAGCAGGAGATGAC	55	4	0.578441	91.4557	0.89461
